# Supplementary material for: Selective Targeting of Human and Animal Pathogens of the Helicobacter Genus by Flavodoxin Inhibitors: Efficacy, Synergy, Resistance and Mechanistic Studies
Source: Int J Mol Sci. 2021 Sep 20;22(18):10137. doi: 10.3390/ijms221810137 (PMC8467567; doi:10.3390/ijms221810137)
Supplement: Supplementary file 1 [file ijms-22-10137-s001.zip]

Archive with 1 entries (1 files):
- ijms-1338710-supplementary.pdf
